# Supplementary material for: Runx1+ vascular smooth muscle cells are essential for hematopoietic stem and progenitor cell development in vivo
Source: Nat Commun. 2024 Feb 23;15:1653. doi: 10.1038/s41467-024-44913-z (PMC10891074; doi:10.1038/s41467-024-44913-z)
Supplement: Supplementary file 3 — Source Data [file 41467_2024_44913_MOESM3_ESM.zip]

Archive with 2 entries (2 files):
- Source Data Crisan/Source Data graph pad R3 Nature Communications Gonzalez.xlsx
- Source Data Crisan/Source Data Fig 2e 04_WT CD146 green CD31 red 20x.czi
