# Supplementary material for: Runx1+ vascular smooth muscle cells are essential for hematopoietic stem and progenitor cell development in vivo
Source: Nat Commun. 2024 Feb 23;15:1653. doi: 10.1038/s41467-024-44913-z (PMC10891074; doi:10.1038/s41467-024-44913-z)
Supplement: Supplementary file 3 — Source Data [file 41467_2024_44913_MOESM3_ESM.zip › Source Data Crisan/Source Data graph pad R3 Nature Communications Gonzalez.xlsx]

## Sheet: Figure 1d
E11	E10.5	E10	E9
0.25	0.24	0.04	0
0.22	0.85	0.15	0.03
0.28	0.38	0.12	0
0.26	0.72	0.1	0.02
0.23	0.48	0.14	0
0.17	0.43	0.25	0
0.22	0.36	0.12
		0.39

## Sheet: Figure 1h
		WT	cKO
		27	11
		11	3
		15	6
		12	1
		17

## Sheet: Figure 1i
BFU-E				CFU-G				CFU-M				CFU-GM					CFU-GEMM				Total
WT	Het	cKO		WT	Het	cKO		WT	Het	cKO		WT	Het	cKO			WT	Het	cKO		WT	Het	cKO
14	16	5		14	15	5		38	33	8		23	24	0			22	26	1		111	114	19
10	19	6		10	18	3		27	42	11		8	26	0			11	25	7		66	130	27
17	19	9		10	15	6		41	55	6		23	23	0			26	19	0		117	131	21
40	9	3		7	9	0		13	9	0		2	3	0			2	9	0		64	39	3
20	38	9		16	16	0		52	22	9		18	4	0			14	4	0		120	84	18
18	30			12	32			9	52			12	14				6	16			57	144
18	20			21	26			15	58			6	20				15	12			75	136
27	22			24	24			63	32			12	22				15	20			141	120
18	24			12	28			18	58			3	26				3	14			54	150
27	26			30	14			27	16			9	2				12	2			105	60
18				18				12				9					9				66
27				27				36				30					18				138
24				24				30				24					15				117
27				30				30				24					24				135

## Sheet: Figure 1j
BFU-E				CFU-G				CFU-M				CFU-GM				CFU-GEMM				Total
WT	Het	cKO		WT	Het	cKO		WT	Het	cKO		WT	Het	cKO		WT	Het	cKO		WT	Het	cKO
12	26	2		24	36	6		45	21	11		12	21	2		24	15	2		117	164	23
33	27	3		27	30	10		72	12	17		21	12	0		15	18	2		168	171	32
15	12	5		22	39	12		54	6	39		3	6	2		12	18	11		106	126	69
26	18	10		42	33	9		78	12	24		25	12	5		37	26	5		208	153	53
22	30	5		34	51	11		63	3	12		31	3	0		24	15	7		174	192	35
31	30	7		41	48	9		88	72	20		17	21	6		36	42	5		213	213	47
45	27	9		63	38	27		138	81	42		39	33	6		35	45	12		320	225	96
29	24	12		41	45	18		87	39	30		33	18	0		32	18	6		222	144	66
26		3		45		12		65		24		20		0		26		4		180		43
23		21		39		25		76		18		13		3		20		9		171		75
20		12		38		30		65		41		11		0		21		9		155		92
16		12		42		15		80		9		8		3		23		9		169		48
35		3		57		6		88		9		40		3		36		6		254		27
16		15		24		21		63		27		1		3		9		6		113		72
24		21		41		36		76		24		18		6		21		15		180		102
41		0		55		0		95		3		37		0		38		3		266		6
26		12		38		18		83		21		6		6		17		9		170		66
21		9		33		15		66		12		12		0		33		6		165		42
27		9		42		0		72		6		15		0		39		3		195		18
33				42				75				39				45				234
33				45				48				39				39				204
51				78				99				45				39				312

## Sheet: Figure 1k
	WT	HET	cKO
	7.6	77	57
	5.6	0	0
	73.6	0	0
	55	0	0
	0	0	0
	0	0	0
		0

## Sheet: Figure 7b
	WT	HET	cKO
	3.83	1.13	4.78
	0.69	0.55	1.1
	0.54	1.32	2.69
	1.4	1.94	1.56
	2.56
	3.84
	2.16
	4.06
	2

## Sheet: Figure 7d
		WT	HET	cKO
		2.73	8.33	5.15
		5.41	12.1	8.15
		5.92	13.7	11.6
		2.58	4.01	6.21
		3.89
		3.12
		3
		4.6
		5.49

## Sheet: Figure 7e
	BFU-E				CFU-G				CFU-M				CFU-GM				CFU-GEMM				Total
	NG2WT; +/+	NG2Cre; fl/+	NG2Cre; fl/fl		NG2WT; +/+	NG2Cre; fl/+	NG2Cre; fl/fl		NG2WT; +/+	NG2Cre; fl/+	NG2Cre; fl/fl		NG2WT; +/+	NG2Cre; fl/+	NG2Cre; fl/fl		NG2WT; +/+	NG2Cre; fl/+	NG2Cre; fl/fl		NG2Cre; fl/+	NG2Cre; fl/fl
	7	5	4.67		7.67	5.67	5.67		22	11.33	11		12.67	14	8		12.67	9	5		39.67	33
	2.33	1.67	5.67		7	2.33	5.67		14	5.67	12		6	4.33	8.67		10.33	4.67	6.33		18.67	36.67
	2.33	5	5		5.33	9.33	5.67		19.33	15.67	15.67		10.67	10.33	5.33		17.33	10	9		50.33	40.67
	6.33	2.67	4.33		9.33	5.33	6.67		13.67	10.33	16.67		9	8.33	10		11.33	7.67	7		34.33	44.67
	4.67	4.67	8.33		7.67	9	9.67		13.33	24.33	37.67		7.67	8.33	19		13	11.33	18.67		57.67	93.33
	2.33	5.67	11.67		4.33	8	14.33		12.67	23	45		10	13	26.33		8.33	10.33	23.67		60	121
	2.33	6	9.67		6	7.67	10.33		13	20.67	30.33		7	21.33	29.67		10.33	12.33	20.67		68	100.67
	6.33		9.33		7.67		11		18.67		28.33		12.33		15.67		11.33		10			74.33
	8				20				5.67				7.67				47

## Sheet: Figure 7f
	WT	HET	cKO
	48.1	68.2	28.5
	65.2	62.3	60.7
	66.8	36.6	45
	78.3	0.29	36.7
	33.9	1.21	0.34
	66.6	1.14	0.1
	68.4	1.37	0.71
	60.1	0.66	0.11
	49.9	0.56	0.98
	14.8	0.16	2.61
	63.1	0.59	0.17
	14.9		0.31
	52.3		0.39
	51.6		1.3
	33.6		0.4
	74.6		0.98
	76.8		0.25
	39.2		0.083
	0.02		0.55
	0.55		0.52
	0.89
	0.9
	2.34
	0.45
	0.4
	0.57
	1.15
	0.43
	2.52

## Sheet: Figure 7g
	Myeloid cells					B cells						T cells
	WT	HET	cKO			WT	HET	cKO				WT	HET	cKO
	4.9	4.36	3.18			66.4	73	63.1				27.9	22.1	33.1
	8.7	3.71	8.85			69	79	77.1				28.1	17.6	20.3
	6.05	6.77	5.46			67.2	91.2	81.8				24.2	4.41	15.5
	10.5		6.77			64.6		69				21.7		27.6
	5.86					67						23.5
	6.56					61.7						28.8
	7.86					66						25.2
	3.89					81.4						15.7
	10.6					64.6						32
	6.12					53.1						44.1
	8.06					56.9						41.2
	10.9					78.8						18.3
	6.94					55.5						36.8
	2.16					68.7						24.8
	8.55					61.1						26.9
	7.33					65.9						24
	13.9					79.5						16.1
	5.21					53						29.5

[truncated: 12 more sheets: Figure 7h, Figure S1g, Figure S2a, Figure S2b, Figure S2c, Figure S2d, Figure S2e, Figure S3b, Figure S3c, Figure S3d, Figure S3e, Sheet1]
